# Supplementary material for: New Cases of Hypochromic Microcytic Anemia Due to Mutations in the SLC11A2 Gene and Functional Characterization of the G75R Mutation
Source: Int J Mol Sci. 2022 Apr 15;23(8):4406. doi: 10.3390/ijms23084406 (PMC9024435; doi:10.3390/ijms23084406)
Supplement: Supplementary file 1 [file ijms-23-04406-s001.zip]

Archive with 1 entries (1 files):
- ijms-1661857 supplementary.pdf
